# Supplementary material for: The Differential Impact of SRC Expression on the Prognosis of Patients with Head and Neck Squamous Cell Carcinoma
Source: Cancers (Basel). 2019 Oct 25;11(11):1644. doi: 10.3390/cancers11111644 (PMC6896085; doi:10.3390/cancers11111644)
Supplement: Supplementary file 1 [file cancers-11-01644-s001.zip]

Archive with 2 entries (2 files):
- Supplementary Information cancers-582855.pdf
- Supplementary Table S1.csv
